# Supplementary material for: Characterization of Plasma Cell-Free DNA Integrity Using Droplet-Based Digital PCR: Toward the Development of Circulating Tumor DNA-Dedicated Assays
Source: Front Oncol. 2021 May 6;11:639675. doi: 10.3389/fonc.2021.639675 (PMC8174096; doi:10.3389/fonc.2021.639675)
Supplement: Supplementary file 2 [file Data_Sheet_2.xlsx]

## Sheet: Extraction kits comparison
Sample	Blood collection tube	Centrifugation protocol	Vol. Plasma (mL)	Extraction	[ccfDNA]Qubit (ng/µL)	Vol. DNA input (µL) / ddPCR well	Tot. Nb Droplet 60 bp assay	WT. Nb Droplet 60 bp	Tot. Nb Droplet 302 bp assay	WT. Nb Droplet 302 bp	DII 302/60
Healthy subject 1	cell-free DNA BCT°	1° 1600g, 20''|2° 15000 rpm, 15''	1	Maxwell RSC ccfDNA Plasma kit	0.142	8	4280000	317.043	4280000	15.1869	0.0479018
Healthy subject 2	cell-free DNA BCT°	1° 1600g, 20''|2° 15000 rpm, 15''	1	Maxwell RSC ccfDNA Plasma kit	0.236	8	4280000	292.208	4280000	21.028	0.0719626
Healthy subject 3	cell-free DNA BCT°	1° 1600g, 20''|2° 15000 rpm, 15''	1	Maxwell RSC ccfDNA Plasma kit	0.21	8	4080000	437.722	4080000	37.9902	0.0867906
Healthy subject 4	cell-free DNA BCT°	1° 1600g, 20''|2° 15000 rpm, 15''	1	Maxwell RSC ccfDNA Plasma kit	0.258	8	4630000	169.048	4630000	2.15983	0.0127764
Healthy subject 5	cell-free DNA BCT°	1° 1600g, 20''|2° 15000 rpm, 15''	1	Maxwell RSC ccfDNA Plasma kit	0.136	8	3780000	202.439	3780000	14.5503	0.0718748
Healthy subject 6	cell-free DNA BCT°	1° 1600g, 20''|2° 15000 rpm, 15''	1	Maxwell RSC ccfDNA Plasma kit	0.1	8	4390000	208.145	4390000	11.3895	0.0547192
Healthy subject 7	cell-free DNA BCT°	1° 1600g, 20''|2° 15000 rpm, 15''	1	Maxwell RSC ccfDNA Plasma kit	0.134	8	4230000	239	3994000	18	0.0753138
Healthy subject 8	cell-free DNA BCT°	1° 1600g, 20''|2° 15000 rpm, 15''	1	Maxwell RSC ccfDNA Plasma kit	0.142	8	4000000	258.255	4000000	20	0.0774429
Healthy subject 1	cell-free DNA BCT°	1° 1600g, 20''|2° 15000 rpm, 15''	1	QIAmp® Circulating Nucleic Acid Kit	0.16	8	4460000	498.879	4350000	45.977	0.0921607
Healthy subject 2	cell-free DNA BCT°	1° 1600g, 20''|2° 15000 rpm, 15''	1	QIAmp® Circulating Nucleic Acid Kit	0.228	8	4540000	656.388	4500000	80	0.121879
Healthy subject 3	cell-free DNA BCT°	1° 1600g, 20''|2° 15000 rpm, 15''	1	QIAmp® Circulating Nucleic Acid Kit	0.224	8	4330000	423.788	4260000	53.9906	0.1274
Healthy subject 4	cell-free DNA BCT°	1° 1600g, 20''|2° 15000 rpm, 15''	1	QIAmp® Circulating Nucleic Acid Kit	0.386	8	3900000	969.231	3540000	120.056	0.123868
Healthy subject 5	cell-free DNA BCT°	1° 1600g, 20''|2° 15000 rpm, 15''	1	QIAmp® Circulating Nucleic Acid Kit	0.148	8	4280000	150.701	4110000	24.3309	0.161452
Healthy subject 6	cell-free DNA BCT°	1° 1600g, 20''|2° 15000 rpm, 15''	1	QIAmp® Circulating Nucleic Acid Kit	0.23	8	3170000	372.24	3520000	44.0341	0.118295
Healthy subject 7	cell-free DNA BCT°	1° 1600g, 20''|2° 15000 rpm, 15''	1	QIAmp® Circulating Nucleic Acid Kit	0.132	8	4150000	189.157	4350000	37.931	0.200527
Healthy subject 8	cell-free DNA BCT°	1° 1600g, 20''|2° 15000 rpm, 15''	1	QIAmp® Circulating Nucleic Acid Kit	0.1	8	4130000	174.334	4440000	25.9009	0.14857

## Sheet: Collection tubes comparison
EDTA collection tu bes & QIAamp Circulating Nucleic Acid Kit
Sample	Number of droplets 60 MT	Number of droplets 60 WT	Total of droplets analyzed	Number of droplets 60 MT - Normalized	Number of droplets 60 WT - Normalized	Number of droplets 302 MT	Number of droplets 302 WT	Total of droplets analyzed	Number of droplets 302 MT - Normalized	Number of droplets 302 WT - Normalized	DII 3002/60 bp
Healthy subject 1	0	600	4060000	0	669	0	20	4440000	0	22	0.0866654
Healthy subject 2	0	286	4300000	0	332.558	0	19	4430000	0	21.4447	0.064484
Healthy subject 3	0	232	4050000	0	286.42	0	19	4400000	0	21.5909	0.0753821
Healthy subject 4	0	358	3960000	0	452.02	0	20	4220000	0	23.6967	0.0524239
Healthy subject 5	0	230	4290000	0	268.065	0	37	4140000	0	44.686	0.166698
Healthy subject 6	0	114	4260000	0	133.803	0	21	4230000	0	24.8227	0.185517
Healthy subject 7	0	2	462000	0	21.645	0	2	4480000	0	2.23214	0.103125
Healthy subject 8	0	28	397909	0	351.839	0	97	4130000	0	117.433	0.33377
cell free-DNA BCT Streck collection tubes & QIAamp Circulating Nucleic Acid Kit
Sample	Number of droplets 60 MT	Number of droplets 60 WT	Total of droplets analyzed	Number of droplets 60 MT - Normalized	Number of droplets 60 WT - Normalized	Number of droplets 302 MT	Number of droplets 302 WT	Total of droplets analyzed	Number of droplets 302 MT - Normalized	Number of droplets 302 WT - Normalized	DII 3002/60 bp
Healthy subject 1	0	682	4370000	0	780.32	0	25	4440000	0	28.1532	0.036079
Healthy subject 2	0	252	3950000	0	318.987	0	22	4930000	0	22.3124	0.0699475
Healthy subject 3	0	232	4050000	0	286.42	0	26	4130000	0	31.477	0.109898
Healthy subject 4	0	398	4020000	0	495.025	0	18	4460000	0	20.1794	0.0407644
Healthy subject 5	0	198	3960000	0	250	0	38	4650000	0	40.8602	0.163441
Healthy subject 6	0	168	4580000	0	183.406	0	26	4610000	0	28.1996	0.153755
Healthy subject 7	0	25	4320000	0	28.9352	0	4	4530000	0	4.41501	0.152583
Healthy subject 8	0	404	4140000	0	487.923	0	114	4300000	0	132.558	0.271679

## Sheet: HS vs mCRC ddPCR data
Sample	Blood collection tube	Centrifugation protocol	Vol. Plasma processed (mL)	Extraction	[ccfDNA]Qubit (ng/µL)	Vol. DNA input (µL) / ddPCR well	Tot. Nb Droplet 60 bp	MT. Nb Droplet 60 bp	WT. Nb Droplet 60 bp	Tot. Nb Droplet 302 bp	MT. Nb Droplet 302 bp	WT. Nb Droplet 302 bp	DII 300/60 mutated-allele	DII 302/60 WT-allele	ddPCR - MAF calculated - 60 bp amplicon	NGS - MAF calculated (Bachel et al.2018)
RASANC_1	cell-free DNA BCT°	1° 1600g, 20''|2° 15000 rpm, 15''	1	Maxwell RSC ccfDNA Plasma kit	0.534	8	4010000	1844.14	1982.54	3560000	56.1798	87.0787	0.03	0.04	0.481916	0.45
RASANC_2	cell-free DNA BCT°	1° 1600g, 20''|2° 15000 rpm, 15''	1	Maxwell RSC ccfDNA Plasma kit	0.187	8	3910000	2636.83	482.097	4340000	63.3641	16.129	0.02	0.03	0.845428	0.95
RASANC_3	cell-free DNA BCT°	1° 1600g, 20''|2° 15000 rpm, 15''	1	Maxwell RSC ccfDNA Plasma kit	0.277	8	4350000	1351.72	1773.56	4110000	26.764	40.146	0.02	0.02	0.432512	0.38
RASANC_4	cell-free DNA BCT°	1° 1600g, 20''|2° 15000 rpm, 15''	1	Maxwell RSC ccfDNA Plasma kit	0.685	7	4030000	196.03	50.8685	4100000	7.31707	8.53659	0.04	0.17	0.79397	0.74
RASANC_5	cell-free DNA BCT°	1° 1600g, 20''|2° 15000 rpm, 15''	1	Maxwell RSC ccfDNA Plasma kit	0.551	6	4300000	2488.37	2465.12	4210000	89.0736	103.325	0.04	0.04	0.502347	0.46
RASANC_6	cell-free DNA BCT°	1° 1600g, 20''|2° 15000 rpm, 15''	1	Maxwell RSC ccfDNA Plasma kit	0.387	7	4130000	491.525	2107.75	4420000	11.3122	89.3665	0.02	0.04	0.189101	0.17
RASANC_7	cell-free DNA BCT°	1° 1600g, 20''|2° 15000 rpm, 15''	1	Maxwell RSC ccfDNA Plasma kit	1.796	5	4190000	3035.8	2008.35	4340000	28.8018	41.4747	0.01	0.02	0.601845	0.55
RASANC_8	cell-free DNA BCT°	1° 1600g, 20''|2° 15000 rpm, 15''	1	Maxwell RSC ccfDNA Plasma kit	1.136	5	4070000	1660.93	3538.08	4360000	80.2752	214.45	0.05	0.06	0.319471	0.31
RASANC_9	cell-free DNA BCT°	1° 1600g, 20''|2° 15000 rpm, 15''	1	Maxwell RSC ccfDNA Plasma kit	2.09	5	450000	2111.11	4266.67	4380000	65.0685	128.995	0.03	0.03	0.33101	0.35
RASANC_10*	cell-free DNA BCT°	1° 1600g, 20''|2° 15000 rpm, 15''	1	Maxwell RSC ccfDNA Plasma kit	0.217	7	3900000	60.2564	647.436	4060000	0	17.2414	< 0,02*	0.03	0.0851449	0.08
RASANC_11	cell-free DNA BCT°	1° 1600g, 20''|2° 15000 rpm, 15''	1	Maxwell RSC ccfDNA Plasma kit	0.272	7	4180000	206.938	595.694	4050000	4.93827	43.2099	0.02	0.07	0.257824	0.18
RASANC_12	cell-free DNA BCT°	1° 1600g, 20''|2° 15000 rpm, 15''	1	Maxwell RSC ccfDNA Plasma kit	1.14	6	3890000	105.398	3938.3	4060000	1.23153	78.8177	0.01	0.02	0.0260648	0.02
RASANC_13	cell-free DNA BCT°	1° 1600g, 20''|2° 15000 rpm, 15''	1	Maxwell RSC ccfDNA Plasma kit	0.172	7	5000000	712	1681	5000000	33	70	0.05	0.04	0.297534	0.31
RASANC_14	cell-free DNA BCT°	1° 1600g, 20''|2° 15000 rpm, 15''	1	Maxwell RSC ccfDNA Plasma kit	1.53	3	4450000	520	1406	4290000	18.648	106.061	0.03	0.07	0.26999	0.26
RASANC_15	cell-free DNA BCT°	1° 1600g, 20''|2° 15000 rpm, 15''	1	Maxwell RSC ccfDNA Plasma kit	0.478	8	4250000	1040	2599	4110000	12.1655	334.55	0.01	0.11	0.285793	0.275
RASANC_16	cell-free DNA BCT°	1° 1600g, 20''|2° 15000 rpm, 15''	1	Maxwell RSC ccfDNA Plasma kit	0.509	8	4390000	761	1740	4370000	17.1625	82.3799	0.02	0.04	0.304278	0.29
RASANC_17	cell-free DNA BCT°	1° 1600g, 20''|2° 15000 rpm, 15''	1	Maxwell RSC ccfDNA Plasma kit	0.787	8	5000000	1641	2250	5000000	58	105	0.04	0.05	0.421742	0.44
RASANC_18	cell-free DNA BCT°	1° 1600g, 20''|2° 15000 rpm, 15''	1	Maxwell RSC ccfDNA Plasma kit	5.39	2	5000000	12258	24075	5000000	220	358	0.02	0.01	0.337379	0.33
RASANC_19	cell-free DNA BCT°	1° 1600g, 20''|2° 15000 rpm, 15''	1	Maxwell RSC ccfDNA Plasma kit	4.76	2	5000000	9991	20042	5000000	209	748	0.02	0.04	0.332667	0.33
RASANC_20	cell-free DNA BCT°	1° 1600g, 20''|2° 15000 rpm, 15''	1	Maxwell RSC ccfDNA Plasma kit	2.89	4	4030000	436	990	4570000	21.8818	328.228	0.04	0.27	0.30575	0.3
RASANC_21	cell-free DNA BCT°	1° 1600g, 20''|2° 15000 rpm, 15''	1	Maxwell RSC ccfDNA Plasma kit	0.103	8	4540000	20.9251	689.427	4647172	1.07592	18.2907	0.05	0.03	0.0294574	0.055
RASANC_22	cell-free DNA BCT°	1° 1600g, 20''|2° 15000 rpm, 15''	1	Maxwell RSC ccfDNA Plasma kit	1.95	5	4281430	998.498	2356.69	4400000	90.9091	476.136	0.09	0.2	0.297598	0.22
RASANC_23	cell-free DNA BCT°	1° 1600g, 20''|2° 15000 rpm, 15''	1	Maxwell RSC ccfDNA Plasma kit	5.09	2	4409956	836.743	1846.96	4560000	93.2018	178.728	0.11	0.1	0.311787	0.27
RASANC_24	cell-free DNA BCT°	1° 1600g, 20''|2° 15000 rpm, 15''	1	Maxwell RSC ccfDNA Plasma kit	0.204	8	4255896	191.499	736.625	4298487	63.3641	16.129	0.05	0.03	0.206329	0.18
RASANC_25	cell-free DNA BCT°	1° 1600g, 20''|2° 15000 rpm, 15''	1	Maxwell RSC ccfDNA Plasma kit	0.222	8	4519197	211.321	522.217	4524369	26.764	40.146	0.05	0.03	0.288084	0.24
RASANC_26	cell-free DNA BCT°	1° 1600g, 20''|2° 15000 rpm, 15''	1	Maxwell RSC ccfDNA Plasma kit	0.207	8	4230620	364.013	842.666	4530000	14.3488	40.8389	0.04	0.05	0.301665	0.25
RASANC_27	cell-free DNA BCT°	1° 1600g, 20''|2° 15000 rpm, 15''	1	Maxwell RSC ccfDNA Plasma kit	0.879	8	3907340	150.998	897.03	4490000	2.22717	26.7261	0.01	0.03	0.144078	0.072
RASANC_28	cell-free DNA BCT°	1° 1600g, 20''|2° 15000 rpm, 15''	1	Maxwell RSC ccfDNA Plasma kit	0.099	8	4384123	321.615	728.766	4410000	12.4717	43.0839	0.04	0.06	0.306189	0.34
RASANC_29	cell-free DNA BCT°	1° 1600g, 20''|2° 15000 rpm, 15''	1	Maxwell RSC ccfDNA Plasma kit	0.593	8	3850000	15.5844	497.403	4093095	2.44314	8.55099	0.16	0.02	0.0303797	0.02
RASANC_30	cell-free DNA BCT°	1° 1600g, 20''|2° 15000 rpm, 15''	1	Maxwell RSC ccfDNA Plasma kit	1.53	5	4304205	235.816	466.985	4374087	80.2752	214.45	0.05	0.03	0.335537	0.29
RASANC_31	cell-free DNA BCT°	1° 1600g, 20''|2° 15000 rpm, 15''	1	Maxwell RSC ccfDNA Plasma kit	0.492	8	4156623	38.4928	378.913	4325812	65.0685	128.995	0.05	0.03	0.092219	0.09
RASANC_32	cell-free DNA BCT°	1° 1600g, 20''|2° 15000 rpm, 15''	1	Maxwell RSC ccfDNA Plasma kit	0.286	8	4024632	367.735	634.841	4480000	18.9732	52.4554	0.05	0.08	0.366791	0.27
RASANC_33	cell-free DNA BCT°	1° 1600g, 20''|2° 15000 rpm, 15''	1	Maxwell RSC ccfDNA Plasma kit	0.907	7	4542756	449.067	354.41	4630531	4.93827	43.2099	0.05	0.03	0.558904	0.55
RASANC_34	cell-free DNA BCT°	1° 1600g, 20''|2° 15000 rpm, 15''	1	Maxwell RSC ccfDNA Plasma kit	0.369	8	4361658	89.4155	337.028	4414975	1.23153	78.8177	0.05	0.03	0.209677	0.155
Healthy subject 1	cell-free DNA BCT°	1° 1600g, 20''|2° 15000 rpm, 15''	1	Maxwell RSC ccfDNA Plasma kit	0.14	10	4279715	NA	61.92	4107793	NA	7.30302	NA	0.12
Healthy subject 2	cell-free DNA BCT°	1° 1600g, 20''|2° 15000 rpm, 15''	1	Maxwell RSC ccfDNA Plasma kit	0.121	10	4364294	NA	65.3027	3702210	NA	10.8042	NA	0.15
Healthy subject 3	cell-free DNA BCT°	1° 1600g, 20''|2° 15000 rpm, 15''	1	Maxwell RSC ccfDNA Plasma kit	0.109	10	4562570	NA	35.068	4347021	NA	3.45059	NA	0.07
Healthy subject 4	cell-free DNA BCT°	1° 1600g, 20''|2° 15000 rpm, 15''	1	Maxwell RSC ccfDNA Plasma kit	0.152	10	4419789	NA	66.7453	4394436	NA	17.0667	NA	0.24
Healthy subject 5	cell-free DNA BCT°	1° 1600g, 20''|2° 15000 rpm, 15''	1	Maxwell RSC ccfDNA Plasma kit	0.121	10	4323046	NA	45.1071	4466802	NA	5.59673	NA	0.1
Healthy subject 6	cell-free DNA BCT°	1° 1600g, 20''|2° 15000 rpm, 15''	1	Maxwell RSC ccfDNA Plasma kit	0.165	10	4402417	NA	78.366	4446606	NA	43.8527	NA	0.55
Healthy subject 7	cell-free DNA BCT°	1° 1600g, 20''|2° 15000 rpm, 15''	1	Maxwell RSC ccfDNA Plasma kit	0.077	10	4129576	NA	52.0635	4287167	NA	16.3275	NA	0.3
Healthy subject 8	cell-free DNA BCT°	1° 1600g, 20''|2° 15000 rpm, 15''	1	Maxwell RSC ccfDNA Plasma kit	0.066	10	4228363	NA	37.8397	4332112	NA	4.61664	NA	0.1
Healthy subject 9	cell-free DNA BCT°	1° 1600g, 20''|2° 15000 rpm, 15''	1	Maxwell RSC ccfDNA Plasma kit	0.052	10	4312570	NA	60.2889	4027436	NA	9.93169	NA	0.15
Healthy subject 10	cell-free DNA BCT°	1° 1600g, 20''|2° 15000 rpm, 15''	1	Maxwell RSC ccfDNA Plasma kit	0.158	10	3572023	NA	40.5932	4278921	NA	3.50552	NA	0.06
Healthy subject 11	cell-free DNA BCT°	1° 1600g, 20''|2° 15000 rpm, 15''	1	Maxwell RSC ccfDNA Plasma kit	0.135	10	4353830	NA	81.5374	4382798	NA	20.5344	NA	0.24
Healthy subject 12	cell-free DNA BCT°	1° 1600g, 20''|2° 15000 rpm, 15''	1	Maxwell RSC ccfDNA Plasma kit	0.104	10	4135147	NA	125.751	4133589	NA	7.25747	NA	0.05
Healthy subject 13	cell-free DNA BCT°	1° 1600g, 20''|2° 15000 rpm, 15''	1	Maxwell RSC ccfDNA Plasma kit	0.116	10	4439573	NA	29.2821	4215169	NA	4.7447	NA	0.13
Healthy subject 14	cell-free DNA BCT°	1° 1600g, 20''|2° 15000 rpm, 15''	1	Maxwell RSC ccfDNA Plasma kit	0.146	10	4530330	NA	72.8424	4205481	NA	15.4557	NA	0.2
Healthy subject 15	cell-free DNA BCT°	1° 1600g, 20''|2° 15000 rpm, 15''	1	Maxwell RSC ccfDNA Plasma kit	0.19	10	4384320	NA	72.9874	4395375	NA	9.10034	NA	0.11
Healthy subject 16	cell-free DNA BCT°	1° 1600g, 20''|2° 15000 rpm, 15''	1	Maxwell RSC ccfDNA Plasma kit	0.071	10	4409257	NA	71.4406	4229902	NA	4.72811	NA	0.05
Healthy subject 17	cell-free DNA BCT°	1° 1600g, 20''|2° 15000 rpm, 15''	1	Maxwell RSC ccfDNA Plasma kit	0.096	10	4194756	NA	91.7813	4074138	NA	2.45445	NA	0.01
Healthy subject 18	cell-free DNA BCT°	1° 1600g, 20''|2° 15000 rpm, 15''	1	Maxwell RSC ccfDNA Plasma kit	0.126	10	4021106	NA	55.9548	4083388	NA	11.0201	NA	0.18
Healthy subject 19	cell-free DNA BCT°	1° 1600g, 20''|2° 15000 rpm, 15''	1	Maxwell RSC ccfDNA Plasma kit	0.066	10	4039934	NA	70.5457	4394535	NA	10.2399	NA	0.13
Healthy subject 20	cell-free DNA BCT°	1° 1600g, 20''|2° 15000 rpm, 15''	1	Maxwell RSC ccfDNA Plasma kit	0.064	10	4235765	NA	59.0212	4458155	NA	8.97218	NA	0.14
Healthy subject 21	cell-free DNA BCT°	1° 1600g, 20''|2° 15000 rpm, 15''	1	Maxwell RSC ccfDNA Plasma kit	0.124	10	3757147	NA	70.5322	4336328	NA	9.22426	NA	0.12
Healthy subject 22	cell-free DNA BCT°	1° 1600g, 20''|2° 15000 rpm, 15''	1	Maxwell RSC ccfDNA Plasma kit	0.146	10	4083749	NA	62.4426	4101066	NA	9.75326	NA	0.14
Healthy subject 23	cell-free DNA BCT°	1° 1600g, 20''|2° 15000 rpm, 15''	1	Maxwell RSC ccfDNA Plasma kit	0.234	10	3813635	NA	138.975	4535325	NA	12.1268	NA	0.08
Healthy subject 24	cell-free DNA BCT°	1° 1600g, 20''|2° 15000 rpm, 15''	1	Maxwell RSC ccfDNA Plasma kit	0.081	10	4052914	NA	56.7493	4352982	NA	8.04032	NA	0.13	ddPCR - MAF calculated - 60 bp amplicon	ddPCR - MAF calculated (Garlan et al. 2017)
PLACOL_1	K2-EDTA	1° 1600g, 20''|2° 15000 rpm, 15''	1	QIAmp® Circulating Nucleic Acid Kit	4.6	2	4050210	2225.81	5786.12	4637416	23.7201	278.172	0.0106568	0.0480758	0.277812	0.268
PLACOL_2	K2-EDTA	1° 1600g, 20''|2° 15000 rpm, 15''	1	QIAmp® Circulating Nucleic Acid Kit	4.63	2	4553623	109.803	1473.55	4614394	3.2507	745.493	0.0296049	0.505916	0.0693481	0.0686
PLACOL_3	K2-EDTA	1° 1600g, 20''|2° 15000 rpm, 15''	1	QIAmp® Circulating Nucleic Acid Kit	13.6	1	4613766	7015.96	11149.2	4466129	97.3998	815.023	0.0138826	0.0731012	0.386231	0.4098
PLACOL_4	K2-EDTA	1° 1600g, 20''|2° 15000 rpm, 15''	1	QIAmp® Circulating Nucleic Acid Kit	8.67	1	4560904	3648.4	6197.24	4654755	4.29668	350.18	0.00117769	0.0565058	0.37056	0.3832
PLACOL_5*	K2-EDTA	1° 1600g, 20''|2° 15000 rpm, 15''	1	QIAmp® Circulating Nucleic Acid Kit	0.564	8	4515843	43.1813	601.217	4768924	0	75.4887	<0,02*	0.12556	0.0670103	0.028
PLACOL_6	K2-EDTA	1° 1600g, 20''|2° 15000 rpm, 15''	1	QIAmp® Circulating Nucleic Acid Kit	6.28	2	4491415	8391.56	16759.8	4586970	123.175	257.25	0.0146784	0.0153493	0.333643	0.3278
PLACOL_7	K2-EDTA	1° 1600g, 20''|2° 15000 rpm, 15''	1	QIAmp® Circulating Nucleic Acid Kit	0.445	8	4346047	482.517	710.956	4496124	126.677	71.7465	0.262534	0.100916	0.404297	0.413
PLACOL_8	K2-EDTA	1° 1600g, 20''|2° 15000 rpm, 15''	1	QIAmp® Circulating Nucleic Acid Kit	2.2	5	3526887	1374	2948	4488628	7.85803	152.67	0.00571909	0.0517878	0.317908	0.3124
PLACOL_9	K2-EDTA	1° 1600g, 20''|2° 15000 rpm, 15''	1	QIAmp® Circulating Nucleic Acid Kit	12.9	2	4531872	18507	13136	4496452	314.923	294.75	0.0170164	0.0224384	0.584869	0.5878
PLACOL_10	K2-EDTA	1° 1600g, 20''|2° 15000 rpm, 15''	1	QIAmp® Circulating Nucleic Acid Kit	1.75	8	4515787	344	705	4509297	9	37	0.0349206	0.0527132	0.327931	0.2967
PLACOL_11	K2-EDTA	1° 1600g, 20''|2° 15000 rpm, 15''	1	QIAmp® Circulating Nucleic Acid Kit	6.79	2	1440108	1689	3569	4252352	25	76	0.015	0.021	0.321225	0.3104
PLACOL_12	K2-EDTA	1° 1600g, 20''|2° 15000 rpm, 15''	1	QIAmp® Circulating Nucleic Acid Kit	1.84	8	4028339	285	327	4470989	7	31	0.0118644	0.0510708	0.465686	0.4871
Healthy subject 25	K2-EDTA	1° 1600g, 20''|2° 15000 rpm, 15''	1	QIAmp® Circulating Nucleic Acid Kit	0.21	10	4389715	NA	236	3561238	NA	55	NA	0.233051
Healthy subject 26	K2-EDTA	1° 1600g, 20''|2° 15000 rpm, 15''	1	QIAmp® Circulating Nucleic Acid Kit	0.465	10	4394294	NA	1031	4342879	NA	179	NA	0.173618
Healthy subject 27	K2-EDTA	1° 1600g, 20''|2° 15000 rpm, 15''	1	QIAmp® Circulating Nucleic Acid Kit	0.717	10	4892570	NA	1357	4116958	NA	157	NA	0.115696
Healthy subject 28	K2-EDTA	1° 1600g, 20''|2° 15000 rpm, 15''	1	QIAmp® Circulating Nucleic Acid Kit	0.492	10	4859789	NA	1866	4107854	NA	201	NA	0.107717
Healthy subject 29	K2-EDTA	1° 1600g, 20''|2° 15000 rpm, 15''	1	QIAmp® Circulating Nucleic Acid Kit	1.6	10	4843046	NA	4433	4215632	NA	326	NA	0.0735394
Healthy subject 30	K2-EDTA	1° 1600g, 20''|2° 15000 rpm, 15''	1	QIAmp® Circulating Nucleic Acid Kit	0.586	10	4622417	NA	958	4429524	NA	146	NA	0.152401
Healthy subject 31	K2-EDTA	1° 1600g, 20''|2° 15000 rpm, 15''	1	QIAmp® Circulating Nucleic Acid Kit	0.434	10	4239576	NA	281	4342343	NA	52	NA	0.185053
Healthy subject 32	K2-EDTA	1° 1600g, 20''|2° 15000 rpm, 15''	1	QIAmp® Circulating Nucleic Acid Kit	0.31	10	4968363	NA	376	4360786	NA	137	NA	0.364362
Healthy subject 33	K2-EDTA	1° 1600g, 20''|2° 15000 rpm, 15''	1	QIAmp® Circulating Nucleic Acid Kit	0.28	10	4322570	NA	786	4387520	NA	25	NA	0.0318066
Healthy subject 34	K2-EDTA	1° 1600g, 20''|2° 15000 rpm, 15''	1	QIAmp® Circulating Nucleic Acid Kit	0.37	10	3842023	NA	1990	4060668	NA	241	NA	0.121106
Healthy subject 35	K2-EDTA	1° 1600g, 20''|2° 15000 rpm, 15''	1	QIAmp® Circulating Nucleic Acid Kit	0.19	10	4943830	NA	191	4050874	NA	59	NA	0.308901
Healthy subject 36	K2-EDTA	1° 1600g, 20''|2° 15000 rpm, 15''	1	QIAmp® Circulating Nucleic Acid Kit	0.25	10	4395147	NA	215	4060968	NA	59	NA	0.274419
Healthy subject 37	K2-EDTA	1° 1600g, 20''|2° 15000 rpm, 15''	1	QIAmp® Circulating Nucleic Acid Kit	0.3	10	4759573	NA	254	4551268	NA	120	NA	0.472441
Healthy subject 38	K2-EDTA	1° 1600g, 20''|2° 15000 rpm, 15''	1	QIAmp® Circulating Nucleic Acid Kit	0.1	10	4960330	NA	188	4290698	NA	38	NA	0.202128
Healthy subject 39	K2-EDTA	1° 1600g, 20''|2° 15000 rpm, 15''	1	QIAmp® Circulating Nucleic Acid Kit	ND	10	4944320	NA	306	4110879	NA	78	NA	0.254902
Healthy subject 40	K2-EDTA	1° 1600g, 20''|2° 15000 rpm, 15''	3	QIAmp® Circulating Nucleic Acid Kit	0.325	10	4759257	NA	121	4370000	NA	47	NA	0.38843
Healthy subject 41	K2-EDTA	1° 1600g, 20''|2° 15000 rpm, 15''	3	QIAmp® Circulating Nucleic Acid Kit	0.466	10	4364756	NA	899	5089524	NA	105	NA	0.116796
Healthy subject 42	K2-EDTA	1° 1600g, 20''|2° 15000 rpm, 15''	3	QIAmp® Circulating Nucleic Acid Kit	0.351	10	4151106	NA	437	4982050	NA	34	NA	0.0778032
Healthy subject 43	K2-EDTA	1° 1600g, 20''|2° 15000 rpm, 15''	3	QIAmp® Circulating Nucleic Acid Kit	0.368	10	4199934	NA	1355	4875692	NA	187	NA	0.138007
Healthy subject 44	K2-EDTA	1° 1600g, 20''|2° 15000 rpm, 15''	3	QIAmp® Circulating Nucleic Acid Kit	0.466	10	4365765	NA	2225	4571487	NA	861	NA	0.386966
Healthy subject 45	K2-EDTA	1° 1600g, 20''|2° 15000 rpm, 15''	3	QIAmp® Circulating Nucleic Acid Kit	0.589	10	3897147	NA	2023	4648272	NA	42	NA	0.0207612
Healthy subject 46	K2-EDTA	1° 1600g, 20''|2° 15000 rpm, 15''	4	QIAmp® Circulating Nucleic Acid Kit	1.08	10	4353749	NA	325	4409482	NA	198	NA	0.609231
Healthy subject 47	K2-EDTA	1° 1600g, 20''|2° 15000 rpm, 15''	3	QIAmp® Circulating Nucleic Acid Kit	0.347	10	3963635	NA	2674	4560197	NA	70	NA	0.026178
Healthy subject 48	K2-EDTA	1° 1600g, 20''|2° 15000 rpm, 15''	3	QIAmp® Circulating Nucleic Acid Kit	0.478	10	4532914	NA	889	4688745	NA	486	NA	0.546682
Healthy subject 49	K2-EDTA	1° 1600g, 20''|2° 15000 rpm, 15''	3	QIAmp® Circulating Nucleic Acid Kit	0.639	10	4535934	NA	1655	4568638	NA	1515	NA	0.915408
* Sample excluded from the analysis

## Sheet: HS vs mCRC BIAbooster data
Sample	Blood collection tube	Centrifugation protocol	Vol. Plasma processed (mL)	Extraction	[ccfDNA]Qubit (ng/µL)	Vol. DNA input (µL) / BIAbooster well	cp/ µL - [75-110] bp	cp/ µL - [110-239] bp	cp/ µL - [75-239] bp	cp/ µL - [240-369] bp	cp/ µL - [370-579] bp	cp/ µL - [580-1650] bp	[110-239]/[75-110] bp
Healthy subject 49	cell-free DNA BCT°	1° 1600g, 20''|2° 15000 rpm, 15''	1	Maxwell RSC ccfDNA Plasma kit	0.232	10	1.6	32.6	34.435	3.5	0.8	0.9	20.375
Healthy subject 50	cell-free DNA BCT°	1° 1600g, 20''|2° 15000 rpm, 15''	1	Maxwell RSC ccfDNA Plasma kit	0.121	10	1.7	57.8	59.544	2.8	0.6	0.4	34
Healthy subject 51	cell-free DNA BCT°	1° 1600g, 20''|2° 15000 rpm, 15''	1	Maxwell RSC ccfDNA Plasma kit	0.172	10	4	54.3	58.089	15.9	2.1	0.4	13.575
Healthy subject 52	cell-free DNA BCT°	1° 1600g, 20''|2° 15000 rpm, 15''	1	Maxwell RSC ccfDNA Plasma kit	0.086	10	2.9	60.1	63.315	8.6	1.9	0.7	20.7241
Healthy subject 53	cell-free DNA BCT°	1° 1600g, 20''|2° 15000 rpm, 15''	1	Maxwell RSC ccfDNA Plasma kit	0.154	10	1.4	17.6	19.136	24.5	4.1	1	12.5714
Healthy subject 54	cell-free DNA BCT°	1° 1600g, 20''|2° 15000 rpm, 15''	1	Maxwell RSC ccfDNA Plasma kit	0.098	10	0.7	22	22.72	17.8	2.6	1	31.4286
Healthy subject 55	cell-free DNA BCT°	1° 1600g, 20''|2° 15000 rpm, 15''	1	Maxwell RSC ccfDNA Plasma kit	0.115	10	0.6	22	21.07	10.4	2.6	5.1	36.6667
Healthy subject 56	cell-free DNA BCT°	1° 1600g, 20''|2° 15000 rpm, 15''	1	Maxwell RSC ccfDNA Plasma kit	0.129	10	0.9	20.4	16.384	8.8	2.1	1.1	22.6667
Healthy subject 57	cell-free DNA BCT°	1° 1600g, 20''|2° 15000 rpm, 15''	1	Maxwell RSC ccfDNA Plasma kit	0.091	10	0.9	15.6	23.874	3.9	0.5	0.2	17.3333
Healthy subject 58	cell-free DNA BCT°	1° 1600g, 20''|2° 15000 rpm, 15''	1	Maxwell RSC ccfDNA Plasma kit	0.178	10	1	23	25.025	51	6.7	1.1	23
RASANC_35	cell-free DNA BCT°	1° 1600g, 20''|2° 15000 rpm, 15''	1	Maxwell RSC ccfDNA Plasma kit	0.172	10	0.9	24.1	9.1	2	0.2	0.1	26.7778
RASANC_36	cell-free DNA BCT°	1° 1600g, 20''|2° 15000 rpm, 15''	1	Maxwell RSC ccfDNA Plasma kit	0.787	10	9.1	107.6	116.7	62.7	22.1	3.4	11.8242
RASANC_37	cell-free DNA BCT°	1° 1600g, 20''|2° 15000 rpm, 15''	1	Maxwell RSC ccfDNA Plasma kit	5.39	2	9	145.8	154.8	35.1	6.5	1.2	16.2
RASANC_38	cell-free DNA BCT°	1° 1600g, 20''|2° 15000 rpm, 15''	1	Maxwell RSC ccfDNA Plasma kit	4.76	2	6.7	99.7	106.4	32.8	7.1	2.3	14.8806
RASANC_39	cell-free DNA BCT°	1° 1600g, 20''|2° 15000 rpm, 15''	1	Maxwell RSC ccfDNA Plasma kit	0.183	10	6.2	61.7	68	30.4	4.7	1	9.95161
RASANC_40	cell-free DNA BCT°	1° 1600g, 20''|2° 15000 rpm, 15''	1	Maxwell RSC ccfDNA Plasma kit	0.171	10	2.1	15.8	17.9	7.1	2.1	1.3	7.52381
RASANC_41	cell-free DNA BCT°	1° 1600g, 20''|2° 15000 rpm, 15''	1	Maxwell RSC ccfDNA Plasma kit	0.242	10	2.7	20.6	23.3	8.9	2.1	0.6	7.62963
RASANC_42	cell-free DNA BCT°	1° 1600g, 20''|2° 15000 rpm, 15''	1	Maxwell RSC ccfDNA Plasma kit	0.157	10	3.2	22.7	25.9	8.6	1.3	0.3	7.09375
RASANC_43	cell-free DNA BCT°	1° 1600g, 20''|2° 15000 rpm, 15''	1	Maxwell RSC ccfDNA Plasma kit	0.28	10	2.1	20.8	22.9	9.8	2.7	1.2	9.90476
RASANC_44	cell-free DNA BCT°	1° 1600g, 20''|2° 15000 rpm, 15''	1	Maxwell RSC ccfDNA Plasma kit	0.101	10	0.4	8.5	9	3.5	0.9	0.3	21.25
RASANC_45	cell-free DNA BCT°	1° 1600g, 20''|2° 15000 rpm, 15''	1	Maxwell RSC ccfDNA Plasma kit	0.593	10	5.4	103.6	109.1	26.7	4	1.1	19.1852
RASANC_46	cell-free DNA BCT°	1° 1600g, 20''|2° 15000 rpm, 15''	1	Maxwell RSC ccfDNA Plasma kit	0.253	10	5.9	53	58.9	15.4	2.7	1	8.98305
RASANC_47	cell-free DNA BCT°	1° 1600g, 20''|2° 15000 rpm, 15''	1	Maxwell RSC ccfDNA Plasma kit	0.176	10	3.6	29.1	32.7	9.6	0.9	0.1	8.08333
RASANC_48	cell-free DNA BCT°	1° 1600g, 20''|2° 15000 rpm, 15''	1	Maxwell RSC ccfDNA Plasma kit	0.182	10	2.9	36.7	39.6	8.1	0.9	0.2	12.6552
RASANC_49	cell-free DNA BCT°	1° 1600g, 20''|2° 15000 rpm, 15''	1	Maxwell RSC ccfDNA Plasma kit	0.261	10	6.5	50.4	56.9	11.7	1.4	0.2	7.75385
RASANC_50	cell-free DNA BCT°	1° 1600g, 20''|2° 15000 rpm, 15''	1	Maxwell RSC ccfDNA Plasma kit	0.103	10	1.2	12.4	13.6	3.2	0.8	0.9	10.3333
RASANC_51	cell-free DNA BCT°	1° 1600g, 20''|2° 15000 rpm, 15''	1	Maxwell RSC ccfDNA Plasma kit	0.5	10	4	53.7	57.7	13.7	2.5	1.2	13.425
RASANC_52	cell-free DNA BCT°	1° 1600g, 20''|2° 15000 rpm, 15''	1	Maxwell RSC ccfDNA Plasma kit	0.13	10	0.4	7.5	7.9	2.6	0.7	0.4	18.75
RASANC_53	cell-free DNA BCT°	1° 1600g, 20''|2° 15000 rpm, 15''	1	Maxwell RSC ccfDNA Plasma kit	0.307	10	4.2	46	50.2	11.8	2	1.1	10.9524
RASANC_54	cell-free DNA BCT°	1° 1600g, 20''|2° 15000 rpm, 15''	1	Maxwell RSC ccfDNA Plasma kit	0.24	10	4.5	38.2	42.7	14.1	2.2	0.4	8.48889
RASANC_55	cell-free DNA BCT°	1° 1600g, 20''|2° 15000 rpm, 15''	1	Maxwell RSC ccfDNA Plasma kit	0.552	10	4	31.7	35.6	13	2	0.6	7.925
RASANC_56	cell-free DNA BCT°	1° 1600g, 20''|2° 15000 rpm, 15''	1	Maxwell RSC ccfDNA Plasma kit	0.285	10	2.1	20.1	22.2	7.7	1.9	0.7	9.57143
RASANC_57	cell-free DNA BCT°	1° 1600g, 20''|2° 15000 rpm, 15''	1	Maxwell RSC ccfDNA Plasma kit	0.23	10	5	21.8	36	5.3	0.8	0.6	4.36
RASANC_58	cell-free DNA BCT°	1° 1600g, 20''|2° 15000 rpm, 15''	1	Maxwell RSC ccfDNA Plasma kit	0.369	10	4.9	30.9	65.4	22	4.2	1	6.30612
RASANC_59	cell-free DNA BCT°	1° 1600g, 20''|2° 15000 rpm, 15''	1	Maxwell RSC ccfDNA Plasma kit	<0,050ng/µL	10	3.9	2.9	71.6	16.2	2.7	1	0.74359
RASANC_60	cell-free DNA BCT°	1° 1600g, 20''|2° 15000 rpm, 15''	1	Maxwell RSC ccfDNA Plasma kit	0.296	10	14.6	67.7	140	35.6	4.7	1.2	4.63699
RASANC_61	cell-free DNA BCT°	1° 1600g, 20''|2° 15000 rpm, 15''	1	Maxwell RSC ccfDNA Plasma kit	0.145	10	4.1	125.5	40	9.4	2.6	5.2	30.6098
RASANC_62	cell-free DNA BCT°	1° 1600g, 20''|2° 15000 rpm, 15''	1	Maxwell RSC ccfDNA Plasma kit	0.096	10	2.6	35.9	28	9	2.1	1.5	13.8077
RASANC_63	cell-free DNA BCT°	1° 1600g, 20''|2° 15000 rpm, 15''	1	Maxwell RSC ccfDNA Plasma kit	0.252	10	3.1	25.5	27.1	8	2.1	1.1	8.22581
RASANC_64	cell-free DNA BCT°	1° 1600g, 20''|2° 15000 rpm, 15''	1	Maxwell RSC ccfDNA Plasma kit	<0,050ng/µL	10	1	23.9	9.9	3.2	1.4	1.7	23.9
RASANC_65	cell-free DNA BCT°	1° 1600g, 20''|2° 15000 rpm, 15''	1	Maxwell RSC ccfDNA Plasma kit	0.098	10	1.8	8.9	13.2	3.4	0.5	0.3	4.94444
RASANC_66	cell-free DNA BCT°	1° 1600g, 20''|2° 15000 rpm, 15''	1	Maxwell RSC ccfDNA Plasma kit	0.223	10	4.3	11.4	42.9	10.7	2.8	2.6	2.65116
RASANC_67	cell-free DNA BCT°	1° 1600g, 20''|2° 15000 rpm, 15''	1	Maxwell RSC ccfDNA Plasma kit	0.674	10	19.4	38.6	188	46.4	6.8	1.1	1.98969

## Sheet: PLACOL full data
Sample	ddPCR - assay	Vol. DNA input (µL) / ddPCR well	Tot. Nb Droplet	MT. Nb Droplet	WT. Nb Droplet	DII 302/164 MT	DII 302/86 MT	DII 302/60 MT	DII 302/164 WT	DII 302/86 WT	DII 302/60 WT	DII 164/86 MT	DII 164/60 MT	DII 164/86 WT	DII 164/60 WT
PLACOL_1	60 bp amplicon	2	4050210	13136.2	18507.1			0.0237511			0.0159399		0.191836		0.0974223
PLACOL_1	86 bp amplicon	2	3987610	9135	13264		0.0341544			0.0222407		0.275862		0.135932
PLACOL_1	164 bp amplicon	2	4332785	2520	1803	0.12381			0.163616
PLACOL_1	302 bp amplicon	2	4637416	312	295
PLACOL_2	60 bp amplicon	2	4553623	109.803	1473.55			0.0296049			0.65		0.255003		0.745817
PLACOL_2	86 bp amplicon	2	4452312	39	558		0.0833512			1.72401		0.717949		1.96953
PLACOL_2	164 bp amplicon	2	3987541	28	1099	0.116096			0.875341
PLACOL_2	302 bp amplicon	2	4614394	3.2507	962
PLACOL_3	60 bp amplicon	1	4613766	7015.96	11149.2			0.0138826			0.0731012		0.15707		0.218028
PLACOL_3	86 bp amplicon	1	4457218	3300	4305		0.0295151			0.18932		0.333939		0.564657
PLACOL_3	164 bp amplicon	1	4529875	1102	2430.85	0.0883846			0.335283
PLACOL_3	302 bp amplicon	1	4466129	97.3998	815.023
PLACOL_4	60 bp amplicon	1	4560904	3648.4	6197.24			0.00117769			0.0565058		0.104429		0.146356
PLACOL_4	86 bp amplicon	1	4860214	3152	5624		0.00136316			0.0622652		0.120876		0.161273
PLACOL_4	164 bp amplicon	1	4218720	381	907	0.104429			0.386085
PLACOL_4	302 bp amplicon	1	4654755	4.29668	350.18
PLACOL_5	60 bp amplicon	8	4515843	43.1813	601.217			0					0.0463163		0.254484
PLACOL_5	86 bp amplicon	8	3987410	26	256		0			0.294878		0.0769231		0.597656
PLACOL_5	164 bp amplicon	8	4217826	2	153	0			0.49339
PLACOL_5	302 bp amplicon	8	4768924	0	75.4887			0.001			0.12556
PLACOL_6	60 bp amplicon	2	4491415	8391.56	16759.8			0.0146784			0.0153493		0.154441		0.150582
PLACOL_6	86 bp amplicon	2	4012354	7251	11234		0.0169873			0.0228993				0.22465
PLACOL_6	164 bp amplicon	2	3575213	1296	2523.71	0.0950424			0.101933			0.178734
PLACOL_6	302 bp amplicon	2	4586970	123.175	257.25
PLACOL_7	60 bp amplicon	8	4346047	482.517	710.956			0.262534			0.100916		0.262534		0.226877
PLACOL_7	86 bp amplicon	8	4310000	435.035	496.52		0.291189			0.144499		0.179207		0.32486
PLACOL_7	164 bp amplicon	8	3719788	77.9614	161.3	1.62487			0.444803
PLACOL_7	302 bp amplicon	8	4496124	126.677	71.7465
PLACOL_8	60 bp amplicon	5	3526887	1374	2948			0.00571909			0.0517878		0.302038		0.381275
PLACOL_8	86 bp amplicon	5	3875934	1014	2136		0.00774954			0.0714749		0.40927		0.526217
PLACOL_8	164 bp amplicon	5	4215870	415	1124	0.018935			0.135828
PLACOL_8	302 bp amplicon	5	4488628	7.85803	152.67
PLACOL_9	60 bp amplicon	2	4531872	18507	13136			0.0168585			0.0224384		0.136165		0.137239
PLACOL_9	86 bp amplicon	2	4423980	15243	10254		0.0204684			0.0287449				0.175811
PLACOL_9	164 bp amplicon	2	4106897	2520	1802.77	0.12381			0.163499			0.165322
PLACOL_9	302 bp amplicon	2	4496452	312	294.75
PLACOL_10	60 bp amplicon	8	4515787	344	705			0.0349206			0.0527132		0.0264		0.331915
PLACOL_10	86 bp amplicon	8	3965872	288	567		0.03125			0.0652557		0.315972		0.448
PLACOL_10	164 bp amplicon	8	4523729	91	234	0.0989011			0.15812
PLACOL_10	302 bp amplicon	8	4509297	9	37
PLACOL_11	60 bp amplicon	2	1440108	1690	3568			0.0147929			0.0213004		0.128402		0.0969731
PLACOL_11	86 bp amplicon	2	3095420	1152	2532		0.0217014			0.0300158		0.188368		0.136651
PLACOL_11	164 bp amplicon	2	4258965	217	346	0.115207			0.219653
PLACOL_11	302 bp amplicon	2	4252352	25	76
PLACOL_12	60 bp amplicon	8	4028339	285	327			0.0245614			0.0948012		0.231579		0.174312
PLACOL_12	86 bp amplicon	8	4018790	228	285		0.0307018			0.108772		0.289474		0.2
PLACOL_12	164 bp amplicon	8	4356020	66	57	0.106061			0.54386
PLACOL_12	302 bp amplicon	8	4470989	7	31
